# Supplementary material for: Collagen and microvascular alterations contribute to neuromuscular degeneration and disease progression in chronic intestinal pseudo‐obstruction
Source: J Intern Med. 2026 Feb 27;299(5):587–603. doi: 10.1111/joim.70078 (PMC13061101; doi:10.1111/joim.70078)
Supplement: Supplementary file 1 — Supporting Table 1: joim70078‐sup‐0001‐TableS1.xlsx. [file JOIM-299-587-s001.xlsx]

## Sheet: Table 1
Patient	Frozen sample available	Age	Age at symptoms onset	Disese duration	Sex	BMI	CVC requireme nt	CVC related Infections	n CIPO prior to biopsy collection	Distension	Severe and persistent pain	Nausea	Vomiting	Fullness	Early satiety	Constipati on (Bristol stool scale 1-2)	Diarrhea (Bristol stool scale 6-7)	Esophage al involvem ent	Gastropar esis	SIBO	Urinary symptoms	Small bowel cronic dilation	Chrom osome	Genomic position (hg19)	Gene	Coding and amino acid variant	FRANKLIN definition	OMIM disease	dbSNP ID	MAF	CADD score
CIPO #1	yes	55	50	5	Male	29	no	n/a	2	yes	yes	no	no	no	no	no	yes	no	no	yes	no	no
CIPO #2	no	29	18	11	Male	22	no	n/a	1	yes	yes	no	no	no	no	no	no	no	no	no	no	no
CIPO #3	yes	52	35	17	Female	17	yes	yes	2	yes	yes	no	no	yes	yes	no	yes	no	no	yes	no	yes
CIPO #4	yes	56	25	31	Female	25	no	n/a	4	yes	yes	no	no	no	no	yes	yes	no	no	no	no	no
CIPO #5	yes	61	40	21	Female	28	no	n/a	1	yes	yes	no	no	no	no	yes	no	no	no	no	no	no
CIPO #6	yes	22	20	2	Male	23	no	n/a	2	yes	yes	no	no	no	no	no	no	no	no	no	no	no	chr21	g.4740651 6TG-T	COL6A1	ENST00000361 866.3:c.506del_ p.Cys169LeufsX 8	Likely Pathogenic	Bethlem myopathy 1, (OMIM 158810), autosomal dominant; Ullrich congenital muscular dystrophy 1, (OMIM 254090), autosomal dominant	--	not found
CIPO #7	yes	63	30	33	Female	22	no	n/a	3	yes	yes	no	no	no	no	yes	no	no	no	no	no	no	chr18	g.5526963 0C-CT	NARS	ENST00000256 854.5:c.1471dup _p.Arg491Lysfs X5	Likely Pathogenic	Neurodevelopmental disorder with microcephaly, impaired language, epilepsy, and gait abnormalities, (OMIM 619092) autosomal dominant	--	not found
CIPO #8	yes	59	30	29	Female	21	no	n/a	3	yes	yes	no	no	no	no	yes	no	no	no	yes	yes	no	chr8	g.3261790 3G-A	NRG1	ENST00000287 842.3:c.1238G> A_p.Arg413Gln	VUS	Association to Hirschsprung's diseasea, b	rs139620 419	0.000 0194 9	28.9
CIPO #9	yes	42	22	20	Female	15	yes	no	3	yes	yes	yes	yes	yes	yes	yes	no	no	no	no	no	no
CIPO #10	yes	16	16	0	Male	21	no	n/a	3	yes	no	no	no	no	no	no	yes	no	no	yes	no	no
CIPO #11	yes	65	15	50	Female	19	yes	yes	2	yes	yes	no	no	yes	yes	no	yes	yes	yes	yes	no	yes	chr12	g.1021600 52A-C	GNPTAB	ENST00000299 314.7:c.1429T> G_p.Tyr477Asp	VUS	Mucolipidosis II alpha/beta (OMIM 252500);Mucolipidosis III alpha/beta (OMIM 252600), autosomal recessive	rs1455865 76	0.000 4967	23.3
																								g.1021798 61A-T		ENST00000299 314.7:c.500T>A _p.Ile167Asn	VUS		rs1439076 28	0.000 4975	21.7
CIPO #12	yes	41	29	12	Female	18	yes	yes	6	yes	yes	yes	yes	yes	yes	yes	yes	no	yes	yes	yes	no
CIPO #13	yes	78	65	13	Female	24	no	n/a	3	yes	yes	no	no	no	no	yes	no	no	no	no	no	yes
CIPO #14	yes	48	25	23	Female	21	no	n/a	6	yes	yes	yes	no	yes	yes	yes	no	no	no	yes	no	no
CIPO #15	yes	75	60	15	Male	24	no	n/a	3	yes	yes	no	no	no	no	no	no	no	no	no	no	no
CIPO #16	no	40	29	11	Female	19	yes	no	2	yes	yes	yes	yes	yes	yes	yes	no	yes	yes	yes	no	yes
CIPO #17	yes	32	22	10	Male	19	no	n/a	2	yes	yes	yes	yes	yes	yes	no	no	no	yes	yes	no	no
CIPO #18	yes	48	35	13	Male	20	no	n/a	5	yes	yes	yes	yes	yes	yes	no	no	no	yes	no	no	no
CIPO #19	yes	33	33	0	Female	21	no	n/a	1	yes	no	no	no	no	no	no	no	no	no	no	no	no	chr2	g.2281026 96A>T	COL4A3	ENST00000396 578.3:c.100A>T _p.Lys34Ter	Likely Pathogenic	Autosomal dominant; Alport syndrome 3, autosomal dominant, 104200	--	not found	34
CIPO #20	yes	73	60	13	Male	17	yes	yes	4	yes	yes	yes	yes	yes	yes	no	yes	yes	yes	yes	no	yes
CIPO #21	yes	53	35	18	Female	21	no	n/a	2	yes	no	yes	no	no	no	no	no	no	no	yes	no	no	chr6	g.1164466 33A>G	COL10A1	ENST00000243 222.4:c.23T>C_ p.Leu8Ser	VUS	Metaphyseal chondrodysplasia, Schmid type, 156500 (3), Autosomal dominant	--	not found	22.8
CIPO #22	yes	59	30	29	Female	20	no	n/a	2	yes	yes	no	no	yes	yes	no	no	no	no	yes	no	yes
